# Supplementary material for: Four New Species of Dictyostelids from Soil Systems in Northern Thailand
Source: J Fungi (Basel). 2022 May 31;8(6):593. doi: 10.3390/jof8060593 (PMC9225131; doi:10.3390/jof8060593)
Supplement: Supplementary file 1 [file jof-08-00593-s001.zip]

Archive with 1 entries (1 files):
- jof-1696244-supplementary.pdf
